# Supplementary material for: Maternal age and the risk of low birthweight and pre-term delivery: a pan-Nordic comparison
Source: Int J Epidemiol. 2022 Nov 9;52(1):156–64. doi: 10.1093/ije/dyac211 (PMC9908063; doi:10.1093/ije/dyac211)
Supplement: dyac211_Supplementary_Data [file dyac211_supplementary_data.zip]

Archive with 3 entries (2 files):
- dyac211_Supplementary_Data/
- dyac211_Supplementary_Data/ije-2021-10-1559-File005.docx
- dyac211_Supplementary_Data/ije-2021-10-1559-File006.docx
